# Supplementary material for: Differential Diagnosis of Fungal Pneumonias vs. Tuberculosis in AIDS Patients by Using Two New Molecular Methods
Source: J Fungi (Basel). 2021 Apr 27;7(5):336. doi: 10.3390/jof7050336 (PMC8145742; doi:10.3390/jof7050336)
Supplement: Supplementary file 1 [file jof-07-00336-s001.zip]

Archive with 1 entries (1 files):
- jof-1183950-supplementary.pdf
